# Supplementary material for: CaP Nanoparticles Improve the Effect of dsRNA on Gene Expression, Growth, and Mycotoxin Production of Toxigenic Fusarium graminearum
Source: Int J Mol Sci. 2025 Oct 15;26(20):10021. doi: 10.3390/ijms262010021 (PMC12562286; doi:10.3390/ijms262010021)
Supplement: Supplementary file 1 [file ijms-26-10021-s001.zip]

Archive with 1 entries (1 files):
- ijms-3884537-supplementary.pdf
